# Supplementary material for: The Potential Mechanisms of High-Velocity, Low-Amplitude, Controlled Vertebral Thrusts on Neuroimmune Function: A Narrative Review
Source: Medicina (Kaunas). 2021 May 27;57(6):536. doi: 10.3390/medicina57060536 (PMC8226758; doi:10.3390/medicina57060536)
Supplement: Supplementary file 1 [file medicina-57-00536-s001.zip]

Archive with 1 entries (1 files):
- medicina-1236518-supplementary.pdf
